# Supplementary material for: Acceleration and Deceleration Capacity of Fetal Heart Rate in an In-Vivo Sheep Model
Source: PLoS One. 2014 Aug 20;9(8):e104193. doi: 10.1371/journal.pone.0104193 (PMC4139279; doi:10.1371/journal.pone.0104193)
Supplement: Table S1 — The table shows, for each sheep, the absolute median values (in ms) of AC and DC computed for T values in the interval 1–50 in each of the phases of the experiment (baseline, mild, moderate and severe phases). The analysis of both the entire signal (including FHR decelerations) and stable fRR intervals (concatenated baseline segments free of FHR decelerations) are reported. Median values of pH, lactate and base deficit collected in each of the protocol phases are also reported for each sheep. Lactate and base deficit are shown in mEq/L. (XLS) [file pone.0104193.s001.xls]

## Sheet: ORIGINAL
DC	BASELINE
SHEEP	T = 1	T = 2	T = 3	T = 4	T = 5	T = 6	T = 7	T = 8	T = 9	T = 10	T = 15	T = 20	T = 25	T = 30	T = 35	T = 40	T = 45	T = 50
461060	3.78882	3.20507	3.45514	3.54672	3.7651	3.97628	4.06208	4.08771	4.10804	4.03386	3.98414	4.06646	4.21105	4.23455	4.29962	4.49946	4.68523	4.68038
473352	1.99034	1.80297	2.06982	2.35932	2.63164	2.88584	3.10887	3.24847	3.37625	3.42031	3.61601	3.62907	3.87368	4.06129	4.20311	4.18814	4.16308	4.06176
473360 *	6.31951	4.76683	4.76565	5.83824	6.96712	8.04638	7.9273	7.76963	7.94201	7.83246	8.58855	8.72264	9.07907	9.06584	9.19688	8.61622	8.44008	8.24876
473361	4.78559	3.98141	4.06481	4.23027	4.40115	4.56669	4.7173	4.88522	4.97687	5.0408	5.08973	5.09154	4.93112	4.70061	4.51089	4.43571	4.31106	4.1999
473377	1.36709	1.05617	1.01607	1.06056	1.13457	1.23435	1.32443	1.40946	1.49759	1.57279	1.84825	1.97177	2.09589	2.21898	2.32	2.41164	2.43924	2.47425
473378 *	3.15063	2.20465	2.03652	2.03879	2.09387	2.17546	2.22943	2.29592	2.34294	2.42139	2.71512	3.01892	3.16038	3.30431	3.45241	3.46082	3.49403	3.57421
473727	3.815	4.02284	4.56319	4.97119	5.23561	5.58438	5.81661	5.91644	6.04876	6.19107	6.38011	6.4457	6.53717	6.68073	6.7217	6.81825	6.90982	6.88438
5054	2.67925	2.78422	2.87555	3.00186	3.14872	3.29479	3.43548	3.47179	3.54049	3.58067	3.90169	4.20933	4.44348	4.51116	4.70614	4.76833	4.92197	5.01001
5060	1.92359	2.32823	2.57562	2.81566	3.05023	3.26703	3.44154	3.53474	3.64634	3.73751	4.17939	4.57891	4.7245	4.74866	4.89849	4.93879	4.85033	4.72197
DC	MILD
SHEEP	T = 1	T = 2	T = 3	T = 4	T = 5	T = 6	T = 7	T = 8	T = 9	T = 10	T = 15	T = 20	T = 25	T = 30	T = 35	T = 40	T = 45	T = 50
461060	2.89623	2.32588	2.22896	2.32327	2.46296	2.58025	2.72094	2.82452	2.89669	2.9332	3.03189	2.87955	2.91974	2.97342	3.12934	3.17377	3.25084	3.26582
473352
473360 *	3.91353	3.64213	4.40015	5.20796	5.64741	5.91311	6.29881	6.61102	6.85207	6.99693	7.96887	8.523	9.22647	9.31173	9.64915	9.37359	9.53419	9.65199
473361	5.38581	4.10841	3.9517	4.19943	4.33947	4.59822	4.76616	4.87295	5.11372	5.18201	5.61993	5.69381	5.42794	5.3786	5.34286	5.67033	5.77478	5.79262
473377	2.28337	2.1922	2.31843	2.64751	2.98955	3.31446	3.59149	3.80731	3.99904	4.18828	4.84267	5.47835	6.1004	6.46779	6.95797	7.32041	7.64933	8.18356
473378 *	4.98253	3.6351	3.29179	3.41165	3.6429	3.8699	4.09003	4.3357	4.52907	4.70998	5.48433	6.03793	6.31568	6.40571	6.44192	6.59197	6.88506	7.03199
473727	3.03088	3.19221	3.71503	4.34004	4.77728	5.08101	5.38789	5.6285	5.83316	6.01471	6.57682	7.14364	7.47341	7.91423	8.30219	8.52423	8.83197	9.08912
5054	1.87007	2.04648	2.49425	2.91179	3.33996	3.67314	3.93586	4.19582	4.3845	4.58316	5.33447	5.88218	6.16514	6.26168	6.33082	6.53624	6.62997	6.60839
5060	1.95643	2.00262	2.35878	2.79837	3.13207	3.25784	3.55991	3.85589	4.08502	4.29147	5.07255	5.52345	5.52291	5.41693	5.49257	5.63151	5.90597	6.24766
DC	MODERATE
SHEEP	T = 1	T = 2	T = 3	T = 4	T = 5	T = 6	T = 7	T = 8	T = 9	T = 10	T = 15	T = 20	T = 25	T = 30	T = 35	T = 40	T = 45	T = 50
461060	5.43228	4.91299	5.63649	6.3764	6.97014	7.06456	7.23171	7.21331	7.49618	7.69355	8.6103	9.46525	9.48228	9.84036	9.88654	9.82066	9.64043	9.47199
473352	5.95135	6.57658	7.39729	8.7161	9.64338	10.7386	11.6507	12.5758	13.4623	14.0353	16.889	16.3912	15.3296	13.402	12.5484	14.316	15.0357	15.0232
473360 *	5.34317	5.7484	6.45943	6.97343	7.58552	8.10556	8.46147	8.53363	8.71699	8.7953	9.10009	9.51056	10.3811	11.1651	11.4117	12.0126	12.1462	12.2625
473361	5.48405	6.02323	7.08168	7.84268	8.34307	8.908	9.44965	9.70893	10.0202	10.34	10.9039	10.47	10.7565	11.0186	11.5319	11.6286	12.2502	12.9786
473377	4.26446	3.92396	4.51101	5.13968	5.87609	6.61505	7.36907	7.84931	8.16438	8.4312	8.34773	8.09418	8.14704	7.93831	8.26614	8.49518	8.82047	9.12997
473378 *	9.71938	6.93311	5.90383	5.27986	5.14799	5.06756	5.13858	5.23975	5.31763	5.47298	6.07381	6.6897	7.17284	7.99588	8.77977	9.48304	10.2658	11.1432
473727	3.43573	3.65305	4.35132	4.85835	5.41478	5.91133	6.41073	6.64991	7.06733	7.3571	8.59881	9.45144	10.2043	11.0411	11.7426	12.7665	14.0818	15.3417
5054	2.3003	2.88114	3.67428	4.17597	4.61959	5.08356	5.38855	5.73325	5.97039	6.21919	7.93525	9.20791	9.82198	10.5647	10.4419	10.3131	10.6306	10.7037
5060	4.61003	5.3409	5.74327	6.18517	6.32222	6.55566	6.74766	7.00463	7.30556	7.42845	8.1052	8.75521	10.0348	11.0172	12.1328	12.3341	13.0027	13.4
DC	SEVERE
SHEEP	T = 1	T = 2	T = 3	T = 4	T = 5	T = 6	T = 7	T = 8	T = 9	T = 10	T = 15	T = 20	T = 25	T = 30	T = 35	T = 40	T = 45	T = 50
461060	7.48326	7.21443	8.22626	8.92453	9.24153	9.54758	9.62233	9.91454	10.3723	10.8845	11.4175	10.7575	10.277	9.34966	9.43865	9.75412	10.2505	9.48899
473352	5.77563	7.2954	8.81549	9.89408	10.1503	10.228	10.1428	10.1223	10.4413	10.4013	11.8859	12.8709	11.2541	9.76981	9.7538	10.1209	10.7957	11.9552
473360 *	7.41173	8.82797	10.4984	11.009	11.6038	11.9712	12.1268	12.6436	13.1024	13.264	15.3895	16.5999	17.531	18.4614	18.2183	18.5367	18.4986	18.7861
473361	5.7213	7.84604	8.43583	9.14605	9.45061	10.0262	10.3289	10.2603	10.5721	10.8144	13.1335	15.2551	16.8909	15.751	14.2761	13.2439	12.7007	12.2634
473377	4.2453	4.86359	5.44034	5.8521	6.31639	6.78379	7.37029	7.97539	8.61433	9.31043	11.1204	12.2375	13.9281	15.3653	16.4873	17.0064	15.8841	13.8431
473378 *	12.5755	10.5404	9.69238	9.85922	10.2347	10.7381	11.1379	11.5251	11.776	12.1975	14.0772	14.0747	14.9596	13.1706	13.6752	14.3038	14.3917	14.8856
473727	3.42602	4.19435	4.96136	6.00986	7.47087	8.02003	8.5547	9.20555	10.0742	10.8225	14.0664	16.9375	19.3595	20.5394	21.8432	20.2127	20.2785	20.2496
5054	3.28836	3.96628	4.84167	5.66405	6.60035	7.40677	7.95938	8.19996	8.44434	8.41782	7.11262	7.38498	7.655	8.34306	8.76408	8.99037	9.41707	9.527
5060	6.1259	7.63859	9.02448	9.76146	10.0266	10.175	9.91673	9.65542	9.44073	9.29279	8.1111	9.28673	9.83509	10.3211	10.946	10.9755	10.8961	10.6121
AC	BASELINE
SHEEP	T = 1	T = 2	T = 3	T = 4	T = 5	T = 6	T = 7	T = 8	T = 9	T = 10	T = 15	T = 20	T = 25	T = 30	T = 35	T = 40	T = 45	T = 50
461060	-2.74251	-2.51938	-2.90996	-3.34183	-3.58617	-3.75798	-3.90409	-4.02188	-4.09058	-4.27143	-4.43793	-4.5836	-4.68233	-4.87114	-4.91606	-4.82028	-4.73849	-4.64763
473352	-1.35107	-1.4211	-1.79844	-2.22908	-2.59963	-2.90405	-3.13056	-3.33477	-3.44586	-3.57732	-3.85231	-4.25673	-4.31503	-4.34376	-4.29126	-4.27123	-4.11642	-4.02139
473360 *	-6.92408	-5.07182	-4.71429	-6.1746	-6.91803	-7.66493	-7.68287	-7.95724	-8.74467	-9.11813	-9.57513	-9.6069	-8.96448	-9.00886	-8.63615	-8.93576	-9.0969	-9.62677
473361	-3.60165	-3.08937	-3.30311	-3.62693	-3.86315	-3.98552	-4.07535	-4.10226	-4.13286	-4.15878	-4.38245	-4.61537	-4.87546	-4.83613	-4.77494	-4.66431	-4.68631	-4.66938
473377	-0.868829	-0.8	-0.905199	-1.05636	-1.21228	-1.34403	-1.46982	-1.58211	-1.67191	-1.7492	-2.04114	-2.30616	-2.43255	-2.49582	-2.55283	-2.58658	-2.68757	-2.76771
473378 *	-2.28	-1.78773	-1.77146	-1.82468	-1.94272	-2.05428	-2.20498	-2.33918	-2.45683	-2.53777	-3.0125	-3.28296	-3.50435	-3.62401	-3.67346	-3.83234	-3.8773	-3.8212
473727	-2.07556	-2.49854	-3.12854	-3.7493	-4.31851	-4.71127	-5.01803	-5.34227	-5.57154	-5.71724	-6.23806	-6.27387	-6.33017	-6.50452	-6.69775	-6.78597	-6.75753	-6.7283
5054	-2.05469	-2.29821	-2.46165	-2.76851	-3.05993	-3.26703	-3.39001	-3.54348	-3.59874	-3.66029	-3.81828	-4.08105	-4.29874	-4.50548	-4.48995	-4.54904	-4.47964	-4.46489
5060	-1.3246	-1.92732	-2.29155	-2.70114	-2.99544	-3.23446	-3.50544	-3.75737	-3.91289	-4.0683	-4.53326	-4.67191	-4.75471	-4.87857	-4.75874	-4.60912	-4.56155	-4.55097
AC	MILD
SHEEP	T = 1	T = 2	T = 3	T = 4	T = 5	T = 6	T = 7	T = 8	T = 9	T = 10	T = 15	T = 20	T = 25	T = 30	T = 35	T = 40	T = 45	T = 50
461060	-2.32294	-2.11339	-2.2316	-2.38128	-2.50098	-2.67533	-2.75732	-2.7957	-2.83623	-2.89156	-2.96633	-3.26276	-3.40242	-3.52075	-3.52373	-3.65024	-3.65528	-3.74808
473352
473360 *	-2.89112	-3.51296	-4.4335	-4.96987	-5.65783	-6.09599	-6.37025	-6.71439	-7.17291	-7.6829	-8.89078	-9.65651	-9.54167	-9.56471	-10.2282	-10.6205	-10.9701	-11.1397
473361	-4.52714	-3.67403	-3.64032	-3.97436	-4.27522	-4.44857	-4.61225	-4.72258	-4.76323	-4.82264	-5.08945	-5.17119	-5.35452	-5.53517	-5.63902	-5.65632	-5.81832	-6.03316
473377	-1.45258	-1.55633	-1.91746	-2.24974	-2.56284	-2.8288	-3.04751	-3.25704	-3.43489	-3.5889	-4.20374	-4.75451	-5.19815	-5.68934	-6.11543	-6.56003	-7.05863	-7.47952
473378 *	-4.06619	-3.27164	-3.15006	-3.21137	-3.42202	-3.66368	-3.89904	-4.0968	-4.31367	-4.51196	-5.19469	-5.61883	-6.06664	-6.4428	-6.67753	-6.7693	-6.67594	-6.71776
473727	-1.87741	-2.26328	-3.15377	-3.90729	-4.55333	-5.0161	-5.57852	-5.89035	-6.1813	-6.41258	-7.57255	-8.30765	-8.72214	-8.66646	-8.66909	-8.67697	-8.55558	-8.40009
5054	-1.24929	-1.71897	-2.23365	-2.74201	-3.129	-3.44254	-3.75892	-4.00126	-4.22213	-4.42677	-5.12935	-5.49713	-5.74641	-5.92454	-6.05822	-6.11187	-6.14769	-6.19314
5060	-1.08379	-1.29537	-1.7187	-2.08219	-2.43786	-2.77862	-3.03755	-3.24169	-3.45543	-3.69072	-4.46135	-4.90279	-5.3802	-5.9864	-6.62962	-7.09012	-7.30204	-7.44613
AC	MODERATE
SHEEP	T = 1	T = 2	T = 3	T = 4	T = 5	T = 6	T = 7	T = 8	T = 9	T = 10	T = 15	T = 20	T = 25	T = 30	T = 35	T = 40	T = 45	T = 50
461060	-4.22099	-4.3226	-4.83853	-5.32776	-5.58911	-5.82178	-6.04118	-6.27843	-6.55922	-6.84839	-7.68031	-8.50132	-9.40925	-10.2586	-10.8386	-11.7058	-12.6249	-13.5241
473352	-5.09978	-6.68553	-7.83353	-8.84799	-9.91125	-10.4422	-10.887	-10.8614	-11.0473	-11.1982	-11.8	-12.6036	-13.1796	-13.0666	-12.39	-12.1436	-12.4002	-12.9158
473360 *	-4.82966	-5.30122	-6.07194	-6.4558	-6.89775	-7.35734	-7.71433	-8.06075	-8.25228	-8.64569	-9.04977	-9.04291	-9.14943	-9.4473	-10.0169	-10.4329	-11.3149	-11.9286
473361	-5.68871	-6.80558	-7.26197	-7.70301	-8.07714	-8.14735	-8.42453	-8.80171	-8.89401	-8.92471	-10.0764	-11.0907	-11.1598	-11.4333	-11.3517	-11.8544	-12.2371	-12.1932
473377	-3.28667	-3.37112	-3.94573	-4.70402	-5.43534	-6.10189	-6.68849	-7.1861	-7.66837	-8.08673	-9.75837	-10.9198	-12.0006	-13.0238	-14.282	-15.7838	-16.1913	-16.5532
473378 *	-9.80465	-7.07178	-5.90105	-5.42936	-5.25773	-5.2883	-5.40772	-5.57335	-5.65879	-5.71845	-6.0637	-6.43169	-6.85908	-7.30941	-7.7982	-8.38104	-8.87829	-9.14304
473727	-2.58459	-3.46836	-4.4071	-5.29119	-6.04407	-6.62186	-7.16761	-7.75	-8.08595	-8.50059	-10.1218	-11.2482	-12.2428	-13.2488	-14.4257	-15.1942	-15.8555	-16.6982
5054	-1.74855	-2.30772	-2.70852	-3.22331	-3.82251	-4.17018	-4.58655	-4.90442	-5.29769	-5.65581	-6.50734	-6.95643	-7.23367	-7.63542	-7.88381	-8.43312	-8.73024	-9.08045
5060	-3.56235	-4.49288	-4.88451	-5.3883	-5.72953	-6.13049	-6.49849	-7.08505	-7.41134	-7.72765	-9.09276	-10.3236	-11.1494	-11.7033	-12.1729	-12.8687	-13.3641	-13.9999
AC	SEVERE
SHEEP	T = 1	T = 2	T = 3	T = 4	T = 5	T = 6	T = 7	T = 8	T = 9	T = 10	T = 15	T = 20	T = 25	T = 30	T = 35	T = 40	T = 45	T = 50
461060	-6.77105	-6.57165	-7.0792	-7.01019	-6.92178	-6.37239	-6.01615	-5.7436	-5.76206	-5.796	-6.57139	-6.86942	-7.10225	-8.06932	-8.47321	-8.55915	-8.60816	-8.98966
473352	-5.35754	-7.00565	-7.79407	-7.62075	-7.60983	-6.98675	-6.59593	-6.198	-5.85134	-5.88877	-6.74183	-7.81386	-9.17937	-10.2784	-11.5378	-12.6872	-13.9219	-14.9622
473360 *	-8.10028	-10.9869	-12.4687	-13.1744	-13.4563	-13.4307	-14.1571	-14.2234	-14.5118	-14.2548	-14.0137	-14.9034	-16.0654	-17.4617	-18.4996	-18.4408	-18.9464	-18.6188
473361	-6.31826	-8.56807	-8.28252	-9.07613	-8.95932	-8.94384	-8.806	-8.92599	-9.13343	-9.34511	-9.54496	-10.7648	-11.5771	-13.1352	-13.9442	-15.209	-14.3118	-16.191
473377	-3.6755	-4.44392	-4.89421	-4.99645	-4.88001	-4.81644	-4.6605	-4.48643	-4.56094	-4.52947	-5.45343	-6.34879	-7.20774	-8.28968	-9.25061	-10.0421	-10.8252	-11.7001
473378 *	-11.9755	-11.2021	-10.6421	-10.3088	-10.3146	-10.0756	-10.2756	-10.0831	-10.0883	-9.99278	-11.0056	-11.871	-12.1127	-12.3071	-13.02	-13.4556	-14.1125	-15.1956
473727	-3.36526	-4.13122	-4.72303	-5.33904	-6.17775	-6.27187	-6.47646	-6.36342	-6.486	-6.39796	-7.65436	-7.48166	-8.14414	-8.88441	-10.1185	-11.2568	-13.0195	-13.4562
5054	-2.5134	-3.34655	-4.25066	-5.14222	-6.19848	-6.83849	-7.3288	-7.47259	-7.87429	-8.0396	-9.23874	-10.1092	-10.7633	-11.2447	-11.6703	-12.174	-11.8528	-11.5061
5060	-7.2279	-8.65271	-9.65931	-9.85814	-10.2587	-10.8274	-10.9681	-11.3711	-11.4488	-11.6143	-12.5761	-12.8118	-14.7284	-16.5063	-15.7309	-13.3972	-11.8743	-10.7723
pH
SHEEP	BASELINE	MILD	MODERATE	SEVERE
461060	7.36	7.327	7.229	6.98
473352	7.4		7.265	6.98
473360	7.38	7.35	7.285	7.11
473361	7.33	7.337	7.307	6.96
473377	7.37	7.358	7.297	7.05
473378	7.34	7.297	7.25	6.96
473727	7.32	7.304	7.229	7.04
5054	7.34	7.33	7.31	7.21
5060	7.34	7.32	7.3	6.896
be
SHEEP	BASELINE	MILD	MODERATE	SEVERE
461060	1.08	1.12	-0.36	-14.07
473352	4.4		-2.46	-13.96
473360	3.03	1	-1.74	-9.67
473361	0.7	0.64	-1.44	-14.4
473377	0.06	-1.51	-3.05	-15.52
473378	0.39	-7.92	-4.64	-16.15
473727	-1.17	-2.69	-5.52	-13.63
5054	4.03	1.19	-3.58	-5.45
5060	1.48	-0.07	-0.32	-15.28
lactate
SHEEP	BASELINE	MILD	MODERATE	SEVERE
461060	1.6	1.6	2.8	5.2
473352	1.8		4	5.4
473360	1.7	2.3	5.2	12.5
473361	1.4	1.4	2.6	15
473377	2	1.8	2.7	4.9
473378	1.6	1.7	3.8	5.2
473727	1.1	1.4	4.4	12.4
5054	6	6.9	8.1	11.6
5060	1	1.3	2.4	11.4

## Sheet: STABLE
DC	BASELINE
SHEEP	T = 1	T = 2	T = 3	T = 4	T = 5	T = 6	T = 7	T = 8	T = 9	T = 10	T = 15	T = 20	T = 25	T = 30	T = 35	T = 40	T = 45	T = 50
461060	3.78452	3.19229	3.44555	3.53385	3.74003	3.95544	4.03581	4.06454	4.07648	4.01008	3.96908	4.06982	4.2033	4.2425	4.3162	4.51615	4.71157	4.71443
473352	2.0139	1.8288	2.10142	2.39485	2.67485	2.93104	3.1571	3.29856	3.4254	3.47071	3.66589	3.66921	3.91496	4.10415	4.24809	4.23357	4.20891	4.10252
473360 *	6.31951	4.76683	4.76565	5.83824	6.96712	8.04638	7.9273	7.76963	7.94201	7.83246	8.58855	8.72264	9.07907	9.06584	9.19688	8.61622	8.44008	8.24876
473361	4.7897	3.98156	4.04553	4.19472	4.34797	4.50095	4.64286	4.79863	4.88371	4.92812	4.95033	4.95587	4.82366	4.62966	4.47702	4.43771	4.33978	4.24506
473377	1.32739	1.00203	0.963418	1.0099	1.08444	1.17847	1.26264	1.34252	1.42718	1.50069	1.77495	1.90921	2.04943	2.18653	2.30445	2.41134	2.44539	2.48369
473378 *	3.13576	2.2036	2.04321	2.04493	2.10281	2.18521	2.23909	2.30544	2.35242	2.43108	2.72763	3.0311	3.17378	3.31636	3.46791	3.47572	3.50998	3.59327
473727	3.79373	4.01445	4.5766	4.9951	5.26995	5.62682	5.86799	5.97459	6.10925	6.24324	6.434	6.51695	6.64242	6.80608	6.83563	6.92579	7.01543	6.97412
5054	2.69217	2.78588	2.86812	2.9881	3.13	3.27018	3.4089	3.44029	3.50822	3.54753	3.8736	4.19669	4.44395	4.48447	4.66975	4.72843	4.87229	4.94126
5060	1.92104	2.31471	2.56288	2.8018	3.03994	3.25461	3.43157	3.52412	3.63931	3.72544	4.16236	4.56832	4.73508	4.78752	4.93094	4.95665	4.84542	4.7068
DC	MILD
SHEEP	T = 1	T = 2	T = 3	T = 4	T = 5	T = 6	T = 7	T = 8	T = 9	T = 10	T = 15	T = 20	T = 25	T = 30	T = 35	T = 40	T = 45	T = 50
461060	2.5087	2.13344	2.0859	2.20972	2.3345	2.47141	2.62548	2.73433	2.76946	2.8115	2.88926	2.52103	2.44752	2.35882	2.49242	2.51193	2.5032	2.59486
473352
473360 *	3.59016	3.39322	4.02583	4.8993	5.25	5.54957	5.43513	5.44005	5.41257	5.08972	6.06834	5.9998	6.7688	7.23656	8.31949	8.39109	8.20068	8.68847
473361	5.25341	3.32826	2.87151	2.9566	3.00442	3.11501	3.18382	3.277	3.36262	3.36282	3.43896	3.61975	3.73063	3.92225	4.00681	4.04209	4.16272	4.26942
473377	1.76043	1.53512	1.59753	1.84767	2.10295	2.36628	2.53216	2.74263	2.88934	3.08411	3.75579	4.01691	4.08856	4.22603	4.5182	4.69917	4.68708	4.58283
473378 *	4.49792	3.47351	2.98093	3.07612	3.25558	3.4656	3.68804	3.97999	4.23719	4.47318	5.54874	6.20317	6.42452	6.56455	6.83708	7.12797	7.36054	7.59328
473727	2.80078	2.94515	3.2707	3.72115	4.23301	4.50625	4.87365	5.18194	5.46449	5.69638	6.42919	6.707	7.07582	7.28081	7.30184	7.59298	7.61174	7.73499
5054	1.78172	1.86993	2.20506	2.5361	2.95835	3.25897	3.48646	3.79255	4.00854	4.1087	4.61606	5.09968	5.20547	5.10201	5.15718	5.0842	4.87077	4.5838
5060	1.10299	1.08382	1.26956	1.54199	1.81333	2.0328	2.24942	2.46325	2.61076	2.77128	3.23605	3.55401	3.63951	3.74538	3.93466	4.04152	4.27468	4.51636
DC	MODERATE
SHEEP	T = 1	T = 2	T = 3	T = 4	T = 5	T = 6	T = 7	T = 8	T = 9	T = 10	T = 15	T = 20	T = 25	T = 30	T = 35	T = 40	T = 45	T = 50
461060	3.33442	2.68266	2.74799	2.90011	3.06415	3.17698	3.32074	3.33902	3.34918	3.38943	3.85445	4.27062	4.26567	4.19456	4.22842	4.38553	4.43397	4.54868
473352	2.67832	3.00657	3.3533	3.91409	4.28844	4.71466	4.87648	5.11376	5.24633	5.50903	5.37164	5.31285	5.43849	5.46959	5.57101	6.18786	6.37758	6.33469
473360 *	3.8	3.92992	4.51637	4.89159	5.25283	5.43297	5.69786	5.6678	5.73751	5.81705	6.42001	6.8	7.15646	7.62737	7.91777	8.31884	8.48148	8.89848
473361	3.761	3.94942	5.12484	5.5835	6.0125	6.36643	6.50282	6.33683	6.62073	6.92387	7.71784	8.22276	8.46558	8.9506	9.28389	9.58836	9.85373	10.0396
473377	2.30298	2.23803	2.55462	2.88595	3.26882	3.59676	3.96454	4.18561	4.43214	4.6036	5.3257	5.55141	6.0383	6.18596	6.13933	6.13577	6.18597	6.3655
473378 *	9.34776	6.82115	5.93306	5.19462	4.92708	4.81125	4.74104	4.70247	4.60977	4.77147	5.04729	5.37005	5.74943	6.05737	6.1816	6.38278	6.60479	6.81338
473727	2.98404	3.17395	3.58772	4.1668	4.62879	5.2668	5.69308	6.0535	6.45549	6.80673	8.43739	9.32162	9.76401	9.37648	9.93715	10.2033	10.3261	10.5931
5054	1.37907	1.43475	1.71079	1.97218	2.2638	2.49294	2.66246	2.75785	2.86996	2.89914	3.40489	3.68548	4.03099	4.41088	4.83876	4.92436	5.26772	5.20573
5060	1.98345	2.39658	2.79055	3.10621	3.30311	3.61399	3.84167	4.03792	4.30979	4.51771	5.18932	5.69849	6.01851	5.99532	6.12182	6.05427	5.9048	5.94071
DC	SEVERE
SHEEP	T = 1	T = 2	T = 3	T = 4	T = 5	T = 6	T = 7	T = 8	T = 9	T = 10	T = 15	T = 20	T = 25	T = 30	T = 35	T = 40	T = 45	T = 50
461060	5.65299	4.17764	4.56316	5.2163	5.58574	5.59533	5.30289	5.30771	5.76443	6.50071	8.13684	7.6198	7.08794	6.40491	6.21929	6.48333	6.56492	6.23087
473352	3.76889	4.51741	5.01493	5.26352	5.11452	4.7501	4.47767	4.38109	4.60961	4.79971	6.11034	6.95882	8.03644	8.56382	8.70166	9.17215	9.63909	10.2089
473360 *	7.12428	9.06361	12.1151	13.2658	12.613	13.1441	12.9261	13.0197	12.5361	12.568	12.7032	12.4227
473361	4.24052	6.28248	6.08621	6.56236	6.34253	6.27766	6.02366	5.87335	5.68747	5.64141	5.61709	5.42401	5.08657	5.0065	5.24289	5.64931	5.98936	5.76725
473377	2.6297	3.02649	3.1828	3.14264	3.22402	3.26167	3.48606	3.77717	4.02852	4.38757	5.43922	6.35469	7.04806	7.27371	7.62393	7.72596	7.73051	7.74821
473378 *	11.3855	9.21053	8.64701	8.58103	8.70696	8.55711	8.39134	8.49429	8.16477	8.04217	7.70329	8.57872	9.55989	10.665	11.8422	12.0648	11.8864	11.0561
473727	2.13619	2.74519	3.18931	4.84157	9.92069	10.2407	10.0132	9.45809	11.0179	12.3057	12.8171	11.6174	9.29489	8.72858	9.14426	10.5697	10.7875	10.8517
5054	1.33496	1.40712	1.66155	1.88097	2.38399	2.90674	3.151	3.17533	3.20167	3.21344	3.9811	4.12769	4.28383	4.60834	4.65539	4.72283	4.91587	5.07729
5060	3.66164	4.20941	4.48216	4.87404	4.93166	4.81207	4.84648	4.85481	4.94766	4.82906	4.75668	4.84596	4.8256	4.56415	4.73445	4.78211	4.75694	4.91619
AC	BASELINE
SHEEP	T = 1	T = 2	T = 3	T = 4	T = 5	T = 6	T = 7	T = 8	T = 9	T = 10	T = 15	T = 20	T = 25	T = 30	T = 35	T = 40	T = 45	T = 50
461060	-2.72402	-2.54521	-2.93197	-3.35891	-3.61006	-3.7727	-3.92304	-4.03738	-4.11837	-4.29992	-4.47593	-4.60875	-4.74756	-4.91214	-4.94057	-4.85413	-4.7744	-4.68865
473352	-1.3673	-1.43331	-1.81238	-2.24529	-2.61453	-2.92235	-3.14991	-3.35314	-3.46474	-3.59235	-3.85841	-4.26969	-4.33569	-4.37376	-4.32955	-4.31767	-4.16801	-4.08215
473360 *	-6.92408	-5.07182	-4.71429	-6.1746	-6.91803	-7.66493	-7.68287	-7.95724	-8.74467	-9.11813	-9.57513	-9.6069	-8.96448	-9.00886	-8.63615	-8.93576	-9.0969	-9.62677
473361	-3.6294	-3.08203	-3.26793	-3.56985	-3.79242	-3.90434	-3.98823	-4.01588	-4.04486	-4.07626	-4.29444	-4.5307	-4.7962	-4.7838	-4.76188	-4.68055	-4.72568	-4.72735
473377	-0.83901	-0.754925	-0.856935	-1.00705	-1.16116	-1.28706	-1.40662	-1.51247	-1.59708	-1.66958	-1.95691	-2.22882	-2.37435	-2.46588	-2.53018	-2.56705	-2.67833	-2.76317
473378 *	-2.26418	-1.78037	-1.7725	-1.82551	-1.94368	-2.05771	-2.21106	-2.34721	-2.46473	-2.54642	-3.02017	-3.29289	-3.51312	-3.6347	-3.68142	-3.842	-3.88698	-3.83066
473727	-2.05998	-2.49886	-3.14194	-3.77595	-4.35305	-4.75166	-5.06388	-5.39068	-5.62405	-5.78139	-6.31146	-6.34962	-6.40223	-6.56915	-6.76886	-6.85406	-6.8134	-6.77497
5054	-2.07113	-2.30871	-2.46348	-2.76618	-3.0555	-3.26316	-3.38393	-3.53971	-3.59371	-3.65738	-3.82097	-4.08267	-4.30747	-4.54446	-4.52024	-4.56195	-4.47835	-4.45503
5060	-1.3241	-1.91747	-2.27705	-2.68699	-2.97931	-3.22223	-3.4954	-3.75163	-3.90494	-4.06727	-4.55372	-4.70644	-4.78343	-4.88275	-4.75874	-4.61088	-4.56834	-4.55479
AC	MILD
SHEEP	T = 1	T = 2	T = 3	T = 4	T = 5	T = 6	T = 7	T = 8	T = 9	T = 10	T = 15	T = 20	T = 25	T = 30	T = 35	T = 40	T = 45	T = 50
461060	-1.89048	-1.7205	-1.814	-1.93742	-2.02808	-2.14854	-2.20223	-2.27814	-2.38279	-2.46252	-2.43969	-2.58638	-2.50083	-2.42691	-2.36239	-2.41374	-2.55426	-2.61198
473352
473360 *	-2.75673	-3.72153	-5.00392	-5.27068	-5.72241	-6.04307	-6.27457	-6.80502	-7.38291	-7.75075	-7.95722	-8.22477	-8.0495	-8.51394	-9.0381	-8.78774	-8.89148	-9.17717
473361	-4.48265	-2.90209	-2.58721	-2.67392	-2.85719	-2.96329	-3.06482	-3.17406	-3.21694	-3.2769	-3.20463	-3.22728	-3.4903	-3.60576	-3.77164	-3.87149	-3.83008	-3.79157
473377	-1.14158	-1.16629	-1.42469	-1.68472	-1.92441	-2.12335	-2.32809	-2.47832	-2.61207	-2.7416	-3.1306	-3.45504	-3.74428	-3.88832	-3.907	-3.94812	-4.06572	-4.23568
473378 *	-3.41392	-2.79649	-2.64579	-2.66499	-2.82946	-3.05999	-3.29167	-3.43613	-3.60766	-3.76409	-4.19993	-4.41069	-4.72851	-4.9814	-5.04927	-5.09195	-5.14958	-5.20338
473727	-1.83174	-2.1131	-2.75748	-3.49928	-3.99461	-4.57899	-5.48664	-5.79402	-6.00564	-6.30348	-7.21781	-8.02208	-8.16723	-7.87313	-7.61097	-7.14195	-6.94091	-6.55848
5054	-1.12837	-1.50692	-1.9397	-2.34119	-2.59213	-2.83425	-3.05266	-3.15395	-3.28996	-3.48135	-4.10178	-4.41126	-4.68639	-4.88339	-4.73472	-4.59911	-4.54471	-4.52726
5060	-0.596618	-0.663015	-0.914307	-1.10734	-1.30253	-1.47031	-1.62425	-1.73365	-1.85851	-1.95495	-2.42654	-2.73449	-3.09822	-3.4087	-3.57091	-3.82063	-3.88086	-3.88368
AC	MODERATE
SHEEP	T = 1	T = 2	T = 3	T = 4	T = 5	T = 6	T = 7	T = 8	T = 9	T = 10	T = 15	T = 20	T = 25	T = 30	T = 35	T = 40	T = 45	T = 50
461060	-2.5019	-2.18054	-2.36978	-2.4836	-2.69811	-2.85454	-2.93484	-3.03053	-3.04049	-3.07933	-3.36056	-3.66779	-4.06303	-4.56042	-4.90737	-5.04291	-5.29711	-5.42824
473352	-2.34495	-3.0344	-3.31099	-3.65928	-3.95073	-4.16486	-4.3859	-4.50927	-4.66036	-4.75519	-5.11985	-5.47168	-5.83844	-6.26237	-6.53875	-6.52977	-6.74088	-7.19891
473360 *	-3.65	-4.27029	-5.08661	-5.60227	-5.92453	-6.3336	-6.51808	-6.75843	-7.04036	-7.17354	-7.60575	-7.52399	-7.41014	-7.77447	-8.30982	-8.9166	-9.23277	-9.10838
473361	-3.66609	-4.53584	-5.06643	-5.516	-5.71969	-5.60539	-5.67225	-5.88452	-5.91929	-5.96276	-6.3266	-6.50976	-6.78924	-6.80895	-6.93435	-6.84275	-6.62608	-6.47205
473377	-1.71851	-1.95382	-2.38948	-2.79167	-3.16253	-3.40711	-3.53452	-3.70632	-3.84293	-3.99138	-4.49865	-4.69072	-4.83133	-5.17489	-6.14086	-6.44373	-6.62684	-6.58379
473378 *	-9.70998	-6.90523	-5.47235	-5.02508	-4.89078	-4.82618	-4.90555	-5.04077	-5.09687	-5.00403	-5.04247	-4.99785	-5.03097	-5.29122	-5.65158	-5.99936	-6.31032	-6.43483
473727	-2.01044	-2.29126	-2.80739	-3.33504	-3.85924	-4.2151	-4.67474	-5.15113	-5.46204	-5.69105	-6.4982	-7.28508	-7.85831	-8.78888	-8.87795	-8.95727	-8.81642	-8.55193
5054	-0.887487	-1.05791	-1.34364	-1.64424	-1.85279	-2.04539	-2.20498	-2.36536	-2.47163	-2.60855	-2.86133	-3.12635	-3.29938	-3.47072	-3.648	-4.00443	-4.21082	-4.5564
5060	-1.19963	-1.68438	-2.04816	-2.4617	-2.87259	-3.22912	-3.55138	-3.82549	-4.09865	-4.3102	-5.0837	-5.42944	-5.52969	-5.69156	-5.62717	-5.77366	-5.98075	-6.11869
AC	SEVERE
SHEEP	T = 1	T = 2	T = 3	T = 4	T = 5	T = 6	T = 7	T = 8	T = 9	T = 10	T = 15	T = 20	T = 25	T = 30	T = 35	T = 40	T = 45	T = 50
461060	-5.032	-4.08102	-4.92676	-5.12721	-5.15016	-5.01682	-4.32995	-3.99401	-3.9794	-3.98811	-4.90167	-5.35592	-5.70975	-6.20033	-6.57528	-6.42604	-6.45891	-6.9071
473352	-3.29363	-4.42061	-5.17368	-5.33776	-5.23772	-4.81365	-4.49885	-4.11529	-3.90793	-3.96273	-4.94372	-5.92444	-6.81845	-7.77352	-8.76188	-9.45349	-10.0551	-10.3779
473360 *	-5.57647	-8.86674	-11.3052	-11.4111	-11.2287	-11.9494	-12.0743	-12.4883	-13.0204	-12.9488	-11.9957	-13.3397	-14.0914	-15.6684	-16.426	-18.2514	-20.2209	-20.793
473361	-3.62309	-5.76367	-5.84765	-6.20127	-6.44076	-6.23412	-5.90645	-6.06865	-5.93687	-5.82932	-5.96595	-5.94112	-6.20869	-6.26449	-6.06734	-6.23826	-5.94856	-6.456
473377	-1.97488	-2.37624	-2.68326	-2.74598	-2.68026	-2.67686	-2.71817	-2.79595	-2.88983	-2.93662	-3.48592	-3.79273	-4.06364	-4.41745	-4.73207	-5.10253	-5.48543	-5.80179
473378 *	-11.4278	-9.78626	-9.4063	-8.9761	-8.60023	-8.31866	-8.41722	-7.98933	-7.85744	-7.85337	-8.65126	-9.26983	-9.71109	-9.91826	-9.76692	-9.88785	-10.1079	-10.6867
473727	-1.98467	-2.00758	-2.86886	-4.15449	-5.12567	-5.292	-5.08398	-5.29857	-5.47477	-5.58826	-6.02396	-7.18262	-8.72372	-9.7517	-10.6522	-11.2872	-12.0876	-12.4394
5054	-0.931316	-1.18521	-1.50575	-2.13236	-2.92773	-3.25847	-3.47903	-3.59767	-3.7664	-3.80444	-4.29048	-4.57487	-4.75796	-4.95111	-5.2051	-5.43338	-5.48092	-5.47715
5060	-3.46909	-3.98815	-4.27975	-4.45406	-4.31234	-4.1769	-4.05115	-4.15985	-4.24161	-4.26739	-4.325	-4.37014	-4.47705	-4.60291	-4.14238	-3.75594	-3.66031	-3.73115
pH
SHEEP	BASELINE	MILD	MODERATE	SEVERE
461060	7.36	7.327	7.229	6.98
473352	7.4		7.265	6.98
473360	7.38	7.35	7.285	7.11
473361	7.33	7.337	7.307	6.96
473377	7.37	7.358	7.297	7.05
473378	7.34	7.297	7.25	6.96
473727	7.32	7.304	7.229	7.04
5054	7.34	7.33	7.31	7.21
5060	7.34	7.32	7.3	6.896
be
SHEEP	BASELINE	MILD	MODERATE	SEVERE
461060	1.08	1.12	-0.36	-14.07
473352	4.4		-2.46	-13.96
473360	3.03	1	-1.74	-9.67
473361	0.7	0.64	-1.44	-14.4
473377	0.06	-1.51	-3.05	-15.52
473378	0.39	-7.92	-4.64	-16.15
473727	-1.17	-2.69	-5.52	-13.63
5054	4.03	1.19	-3.58	-5.45
5060	1.48	-0.07	-0.32	-15.28
lactate
SHEEP	BASELINE	MILD	MODERATE	SEVERE
461060	1.6	1.6	2.8	5.2
473352	1.8		4	5.4
473360	1.7	2.3	5.2	12.5
473361	1.4	1.4	2.6	15
473377	2	1.8	2.7	4.9
473378	1.6	1.7	3.8	5.2
473727	1.1	1.4	4.4	12.4
5054	6	6.9	8.1	11.6
5060	1	1.3	2.4	11.4
